# Supplementary material for: Ni(II) and Pb(II) Removal Using Bacterial Cellulose Membranes
Source: Polymers (Basel). 2023 Sep 7;15(18):3684. doi: 10.3390/polym15183684 (PMC10534930; doi:10.3390/polym15183684)
Supplement: Supplementary file 1 [file polymers-15-03684-s001.zip]

Archive with 1 entries (1 files):
- polymers-2552719-supplementary.pdf
